# Supplementary material for: Association between Oral Health and Depressive Symptoms in Chinese Older Adults: The Mediating Role of Dietary Diversity
Source: Nutrients. 2024 Apr 21;16(8):1231. doi: 10.3390/nu16081231 (PMC11054946; doi:10.3390/nu16081231)
Supplement: Supplementary file 1 [file nutrients-16-01231-s001.zip]

Archive with 1 entries (1 files):
- nutrients-2943299-supplementary.pdf
